# Supplementary material for: Plasma Cystine as a Marker of Acute Stroke Severity
Source: Diagnostics (Basel). 2025 Oct 21;15(20):2662. doi: 10.3390/diagnostics15202662 (PMC12564503; doi:10.3390/diagnostics15202662)
Supplement: Supplementary file 1 [file diagnostics-15-02662-s001.zip]

Archive with 1 entries (1 files):
- diagnostics-3911926-supplementary.pdf
